# Supplementary material for: Three new species of the spider genus Asceua from Malaysia (Araneae, Zodariidae)
Source: Zookeys. 2018 Oct 10;(789):37–49. doi: 10.3897/zookeys.789.24261 (PMC6193057; doi:10.3897/zookeys.789.24261)
Supplement: XML Treatment for Asceua curva [file zookeys.789.24261-treatment2.xml]

<!DOCTYPE tp:taxon-treatment
  PUBLIC "-//TaxonX//DTD Taxonomic Treatment Publishing DTD v0 20100105//EN" "tax-treatment-NSO.dtd">
<tp:taxon-treatment xmlns:tp="http://www.plazi.org/taxpub"><tp:treatment-meta><kwd-group><label>Taxon classification</label><kwd><named-content xmlns:xlink="http://www.w3.org/1999/xlink" content-type="kingdom">Animalia</named-content></kwd><kwd><named-content xmlns:xlink="http://www.w3.org/1999/xlink" content-type="order">Araneae</named-content></kwd><kwd><named-content xmlns:xlink="http://www.w3.org/1999/xlink" content-type="family">Zodariidae</named-content></kwd></kwd-group><mixed-citation publication-type="journal"><person-group><name><surname>Zhang</surname><given-names>Bao-Shi</given-names></name><name><surname>Zhang</surname><given-names>Feng</given-names></name></person-group><article-title>Three new species of the spider genus <italic><tp:taxon-name><tp:taxon-name-part taxon-name-part-type="genus" reg="Asceua">Asceua</tp:taxon-name-part></tp:taxon-name></italic> from Malaysia (<tp:taxon-name><tp:taxon-name-part taxon-name-part-type="order">Araneae</tp:taxon-name-part></tp:taxon-name>, <tp:taxon-name><tp:taxon-name-part taxon-name-part-type="family">Zodariidae</tp:taxon-name-part></tp:taxon-name>)</article-title><source>Zookeys</source><day>10</day><month>10</month><year>2018</year><volume>2018</volume><issue>789</issue><fpage>37</fpage><lpage>49</lpage><pub-id pub-id-type="doi">10.3897/zookeys.789.24261</pub-id></mixed-citation></tp:treatment-meta><tp:nomenclature><tp:taxon-name>
                <tp:taxon-name-part taxon-name-part-type="genus" reg="Asceua">Asceua</tp:taxon-name-part>
                <tp:taxon-name-part taxon-name-part-type="species" reg="curva">curva</tp:taxon-name-part>
                <object-id xmlns:xlink="http://www.w3.org/1999/xlink" content-type="zoobank" xlink:type="simple">http://zoobank.org/280DE826-2A03-4081-87AC-EB17C530FCA2</object-id>
              </tp:taxon-name><tp:taxon-status xmlns:xlink="http://www.w3.org/1999/xlink" xlink:type="simple">sp. n.</tp:taxon-status><xref ref-type="fig" rid="F4">Figs 4</xref><xref ref-type="fig" rid="F5">, 5</xref><!--PageBreak--><!--PageBreak--><!--PageBreak--></tp:nomenclature><tp:treatment-sec sec-type="type material" id="SECID0ESJAE"><title>Type material.</title><p><bold>Holotype</bold> ♂, Malaysia, Sabah, Pitas, <named-content xmlns:xlink="http://www.w3.org/1999/xlink" content-type="dwc:verbatimCoordinates" xlink:type="simple"><named-content content-type="geo-json" specific-use="{&#34;type&#34;:&#34;Point&#34;,&#34;coordinates&#34;:[117.308317,6.493300]}" id="NCID0E4JAE" xlink:type="simple">06°29.598'N, 117°18.499'E</named-content></named-content>, elev. 45 m, 20 October 2015, Z.Z. Gao leg.</p></tp:treatment-sec><tp:treatment-sec sec-type="diagnosis" id="SECID0ECKAE"><title>Diagnosis.</title><p>The male of this species resembles <italic><tp:taxon-name><tp:taxon-name-part taxon-name-part-type="genus" reg="Asceua">A.</tp:taxon-name-part><tp:taxon-name-part taxon-name-part-type="species" reg="wallacei">wallacei</tp:taxon-name-part></tp:taxon-name></italic> Bosmans &amp; Hillyard, 1990 (from Sulawesi, Indonesia) in having the very complicated copulatory organ. The two species can be easily distinguished by: the thinner and longer retrolateral pointed processes of the distal conductor in the new species, which is shorter and bifurcated in <italic><tp:taxon-name><tp:taxon-name-part taxon-name-part-type="genus" reg="Asceua">A.</tp:taxon-name-part><tp:taxon-name-part taxon-name-part-type="species" reg="wallacei">wallacei</tp:taxon-name-part></tp:taxon-name></italic>; the longer posterior projection of the cymbium in the new species, which is shorter in <italic><tp:taxon-name><tp:taxon-name-part taxon-name-part-type="genus" reg="Asceua">A.</tp:taxon-name-part><tp:taxon-name-part taxon-name-part-type="species" reg="wallacei">wallacei</tp:taxon-name-part></tp:taxon-name></italic>; and the hook-like median apophysis which is almost straight in <italic><tp:taxon-name><tp:taxon-name-part taxon-name-part-type="genus" reg="Asceua">A.</tp:taxon-name-part><tp:taxon-name-part taxon-name-part-type="species" reg="wallacei">wallacei</tp:taxon-name-part></tp:taxon-name></italic> (Figs <xref ref-type="fig" rid="F4">4C–F</xref>, <xref ref-type="fig" rid="F5">5A–C</xref>).</p><fig id="F4" position="float" orientation="portrait"><label>Figure 4.</label><caption><p><italic><tp:taxon-name><tp:taxon-name-part taxon-name-part-type="genus" reg="Asceua">Asceua</tp:taxon-name-part><tp:taxon-name-part taxon-name-part-type="species" reg="curva">curva</tp:taxon-name-part></tp:taxon-name></italic> sp. n., male holotype (<bold>A–F</bold>). <bold>A–B</bold> Habitus (<bold>A</bold> dorsal view <bold>B</bold> ventral view) <bold>C–E</bold> Left male palp (<bold>C</bold> prolateral view <bold>D</bold> ventral view <bold>E</bold> retrolateral view) <bold>F</bold> posterior projection of cymbium.</p></caption><graphic xmlns:xlink="http://www.w3.org/1999/xlink" xlink:href="zookeys-789-037-g004.jpg" position="float" orientation="portrait" xlink:type="simple" id="oo_234122.jpg"/></fig><fig id="F5" position="float" orientation="portrait"><label>Figure 5.</label><caption><p><italic><tp:taxon-name><tp:taxon-name-part taxon-name-part-type="genus" reg="Asceua">Asceua</tp:taxon-name-part><tp:taxon-name-part taxon-name-part-type="species" reg="curva">curva</tp:taxon-name-part></tp:taxon-name></italic> sp. n. (<bold>A–C</bold>). Left palp of the male holotype (<bold>A</bold> prolateral view <bold>B</bold> ventral view <bold>C</bold> retrolateral view). Abbreviations: pp, posterior projection; msp, median semi-circular projection.</p></caption><graphic xmlns:xlink="http://www.w3.org/1999/xlink" xlink:href="zookeys-789-037-g005.jpg" position="float" orientation="portrait" xlink:type="simple" id="oo_234123.jpg"/></fig></tp:treatment-sec><tp:treatment-sec sec-type="etymology" id="SECID0EGOAE"><title>Etymology.</title><p>The specific name is from the Latin word <italic>curvus</italic>, in reference to the shape of the posterior projection of the cymbium; adjective.</p></tp:treatment-sec><tp:treatment-sec sec-type="description" id="SECID0EOOAE"><title>Description.</title><p>Male (holotype): Total length 3.15; carapace 1.39 long, 1.12 wide; opisthosoma 1.49 long, 1.17 wide. Habitus as in Fig. <xref ref-type="fig" rid="F4">4A–B</xref>. Carapace shiny, brown, lateral margins dark brown, part of carapace swollen, radial grooves inconspicuous. Clypeus 0.30 high, brown. Eye sizes and inter-distances: <abbrev xmlns:xlink="http://www.w3.org/1999/xlink" xlink:title="anterior median eyes" id="ABBRID0EYOAE" xlink:type="simple">AME</abbrev> 0.11, <abbrev xmlns:xlink="http://www.w3.org/1999/xlink" xlink:title="anterior lateral eyes" id="ABBRID0E3OAE" xlink:type="simple">ALE</abbrev> 0.08, <abbrev xmlns:xlink="http://www.w3.org/1999/xlink" xlink:title="posterior median eyes" id="ABBRID0EAPAE" xlink:type="simple">PME</abbrev><!--PageBreak--><!--PageBreak-->0.08, <abbrev xmlns:xlink="http://www.w3.org/1999/xlink" xlink:title="posterior lateral eyes" id="ABBRID0EHPAE" xlink:type="simple">PLE</abbrev> 0.13; <abbrev xmlns:xlink="http://www.w3.org/1999/xlink" xlink:title="anterior median eyes" id="ABBRID0ELPAE" xlink:type="simple">AME</abbrev>–<abbrev xmlns:xlink="http://www.w3.org/1999/xlink" xlink:title="anterior median eyes" id="ABBRID0EPPAE" xlink:type="simple">AME</abbrev> 0.05, <abbrev xmlns:xlink="http://www.w3.org/1999/xlink" xlink:title="anterior median eyes" id="ABBRID0ETPAE" xlink:type="simple">AME</abbrev>–<abbrev xmlns:xlink="http://www.w3.org/1999/xlink" xlink:title="anterior lateral eyes" id="ABBRID0EXPAE" xlink:type="simple">ALE</abbrev> 0.02, <abbrev xmlns:xlink="http://www.w3.org/1999/xlink" xlink:title="anterior lateral eyes" id="ABBRID0E2PAE" xlink:type="simple">ALE</abbrev>–<abbrev xmlns:xlink="http://www.w3.org/1999/xlink" xlink:title="anterior lateral eyes" id="ABBRID0E6PAE" xlink:type="simple">ALE</abbrev> 0.43, <abbrev xmlns:xlink="http://www.w3.org/1999/xlink" xlink:title="posterior median eyes" id="ABBRID0EDQAE" xlink:type="simple">PME</abbrev>–<abbrev xmlns:xlink="http://www.w3.org/1999/xlink" xlink:title="posterior median eyes" id="ABBRID0EHQAE" xlink:type="simple">PME</abbrev> 0.11, <abbrev xmlns:xlink="http://www.w3.org/1999/xlink" xlink:title="posterior median eyes" id="ABBRID0ELQAE" xlink:type="simple">PME</abbrev>–<abbrev xmlns:xlink="http://www.w3.org/1999/xlink" xlink:title="posterior lateral eyes" id="ABBRID0EPQAE" xlink:type="simple">PLE</abbrev> 0.10, <abbrev xmlns:xlink="http://www.w3.org/1999/xlink" xlink:title="posterior lateral eyes" id="ABBRID0ETQAE" xlink:type="simple">PLE</abbrev>–<abbrev xmlns:xlink="http://www.w3.org/1999/xlink" xlink:title="posterior lateral eyes" id="ABBRID0EXQAE" xlink:type="simple">PLE</abbrev> 0.59, <abbrev xmlns:xlink="http://www.w3.org/1999/xlink" xlink:title="anterior lateral eyes" id="ABBRID0E2QAE" xlink:type="simple">ALE</abbrev>–<abbrev xmlns:xlink="http://www.w3.org/1999/xlink" xlink:title="posterior lateral eyes" id="ABBRID0E6QAE" xlink:type="simple">PLE</abbrev> 0.02. <abbrev xmlns:xlink="http://www.w3.org/1999/xlink" xlink:title="median ocular area" id="ABBRID0EDRAE" xlink:type="simple">MOA</abbrev> 0.27 long, frontal width 0.25, back width 0.27. Chelicerae brown, with two promarginal teeth and one retromarginal tooth, and terminal part armed with black hairs. Endites brown, apices bright and furnished with dense black hairs. Labium triangular, 0.20 long, 0.25 wide, brown, median part with a semicircular dark brown patch. Sternum 0.68 long, 0.66 wide, brown, lateral margin slightly dark brown, furnished with sparse black setae. Coxae of legs white, other sections brown, each femur with two dorsal spines, tibiae with long longitudinal dark stripes. Measurements of legs: I 3.74 (0.77 + 0.31 + 1.24 + 1.07 + 0.35), II 3.45 (0.89 + 0.36 + 0.94 + 0.88 + 0.38), III 3.46 (0.78 + 0.34 + 0.85 + 1.02 + 0.47), IV 3.80 (0.79 + 0.36 + 1.28 + 0.99 + 0.38). Leg formula: 4132. Opisthosoma covered with grey short hairs, dorsal scutum violin-like, dark brown. Dorsum of opisthosoma black, with a pair of white transversal chevrons, followed by three pairs of transversal stripes, the first two pairs being conjoint in the middle of the opisthosoma; anterior part of venter yellow, posterior part grey and lateral with two pairs of black oblique stripes, spinnerets brown.</p><p>Palp (Figs <xref ref-type="fig" rid="F4">4C–F</xref>, <xref ref-type="fig" rid="F5">5A–C</xref>). Tibia with two broad apophyses: dorsal apophysis and ventral apophysis, with a large concavity between them, in which fits a posterior projection of the cymbium; cymbium with a median semi-circular projection, which appears to be strongly excavated below in lateral view; tip of median apophysis hook-like; conductor large and semi-circular, with retrolateral and posterior pointed processes, not very chitinised except for the retrolateral processes; embolar base triangular; thread-like embolus very long, at first running to dorsal cymbium, then turning to ventral palp and following dorsal margin of conductor.</p><!--PageBreak--><p>Female unknown.</p></tp:treatment-sec><tp:treatment-sec sec-type="distribution" id="SECID0ETRAE"><title>Distribution.</title><p>Malaysia (Sabah).</p></tp:treatment-sec><tp:treatment-sec sec-type="remarks" id="SECID0EYRAE"><title>Remarks.</title><p>Eight described <italic><tp:taxon-name><tp:taxon-name-part taxon-name-part-type="genus" reg="Asceua">Asceua</tp:taxon-name-part></tp:taxon-name></italic> species from nearby countries are only based on female specimens: <italic><tp:taxon-name><tp:taxon-name-part taxon-name-part-type="genus" reg="Asceua">A.</tp:taxon-name-part><tp:taxon-name-part taxon-name-part-type="species" reg="amabilis">amabilis</tp:taxon-name-part></tp:taxon-name></italic> Thorell, 1897 (from Myanmar), <italic><tp:taxon-name><tp:taxon-name-part taxon-name-part-type="genus" reg="Asceua">A.</tp:taxon-name-part><tp:taxon-name-part taxon-name-part-type="species" reg="anding">anding</tp:taxon-name-part></tp:taxon-name></italic> Zhang, Zhang &amp; Jia, 2012 (from China), <italic><tp:taxon-name><tp:taxon-name-part taxon-name-part-type="genus" reg="Asceua">A.</tp:taxon-name-part><tp:taxon-name-part taxon-name-part-type="species" reg="daoxian">daoxian</tp:taxon-name-part></tp:taxon-name></italic> Yin, 2012 (from China), <italic><tp:taxon-name><tp:taxon-name-part taxon-name-part-type="genus" reg="Asceua">A.</tp:taxon-name-part><tp:taxon-name-part taxon-name-part-type="species" reg="elegans">elegans</tp:taxon-name-part></tp:taxon-name></italic> Thorell, 1887 (from Myanmar), <italic><tp:taxon-name><tp:taxon-name-part taxon-name-part-type="genus" reg="Asceua">A.</tp:taxon-name-part><tp:taxon-name-part taxon-name-part-type="species" reg="kunming">kunming</tp:taxon-name-part></tp:taxon-name></italic> Song &amp; Kim, 1997 (from China), <italic><tp:taxon-name><tp:taxon-name-part taxon-name-part-type="genus" reg="Asceua">A.</tp:taxon-name-part><tp:taxon-name-part taxon-name-part-type="species" reg="longji">longji</tp:taxon-name-part></tp:taxon-name></italic> Barrion et al. 2013 (from China), <italic><tp:taxon-name><tp:taxon-name-part taxon-name-part-type="genus" reg="Asceua">A.</tp:taxon-name-part><tp:taxon-name-part taxon-name-part-type="species" reg="piperata">piperata</tp:taxon-name-part></tp:taxon-name></italic> Ono, 2004 (from Vietnam), and <italic><tp:taxon-name><tp:taxon-name-part taxon-name-part-type="genus" reg="Asceua">A.</tp:taxon-name-part><tp:taxon-name-part taxon-name-part-type="species" reg="quinquestrigata">quinquestrigata</tp:taxon-name-part></tp:taxon-name></italic> (Simon, 1905) (from Java). The patterns of the dorsal opisthosoma of these species are different by comparisons of illustrations and descriptions. The first pair of transversal chevrons are reniform in the new species, but are oval or long ovoid in all the other species, except for <italic><tp:taxon-name><tp:taxon-name-part taxon-name-part-type="genus" reg="Asceua">A.</tp:taxon-name-part><tp:taxon-name-part taxon-name-part-type="species" reg="quinquestrigata">quinquestrigata</tp:taxon-name-part></tp:taxon-name></italic>. However, the new species can be distinguished from <italic><tp:taxon-name><tp:taxon-name-part taxon-name-part-type="genus" reg="Asceua">A.</tp:taxon-name-part><tp:taxon-name-part taxon-name-part-type="species" reg="quinquestrigata">quinquestrigata</tp:taxon-name-part></tp:taxon-name></italic> by the broad bands on its posterior opisthosoma, which are only small in <italic><tp:taxon-name><tp:taxon-name-part taxon-name-part-type="genus" reg="Asceua">A.</tp:taxon-name-part><tp:taxon-name-part taxon-name-part-type="species" reg="quinquestrigata">quinquestrigata</tp:taxon-name-part></tp:taxon-name></italic>. Also, the other white patches and transversal stripes on the opisthosoma of the new species contrasts with the lack of stripes in the other seven species except for <italic><tp:taxon-name><tp:taxon-name-part taxon-name-part-type="genus" reg="Asceua">A.</tp:taxon-name-part><tp:taxon-name-part taxon-name-part-type="species" reg="piperata">piperata</tp:taxon-name-part></tp:taxon-name></italic>. However, the new species can be distinguished from <italic><tp:taxon-name><tp:taxon-name-part taxon-name-part-type="genus" reg="Asceua">A.</tp:taxon-name-part><tp:taxon-name-part taxon-name-part-type="species" reg="piperata">piperata</tp:taxon-name-part></tp:taxon-name></italic> by its immaculate carapace. This new species is thus less likely to be conspecific with any of these 8 species that are only known from female specimens.</p></tp:treatment-sec></tp:taxon-treatment>
