# Supplementary material for: Three new species of the spider genus Asceua from Malaysia (Araneae, Zodariidae)
Source: Zookeys. 2018 Oct 10;(789):37–49. doi: 10.3897/zookeys.789.24261 (PMC6193057; doi:10.3897/zookeys.789.24261)
Supplement: XML Treatment for Asceua trimaculata [file zookeys.789.24261-treatment3.xml]

<!DOCTYPE tp:taxon-treatment
  PUBLIC "-//TaxonX//DTD Taxonomic Treatment Publishing DTD v0 20100105//EN" "tax-treatment-NSO.dtd">
<tp:taxon-treatment xmlns:tp="http://www.plazi.org/taxpub"><tp:treatment-meta><kwd-group><label>Taxon classification</label><kwd><named-content xmlns:xlink="http://www.w3.org/1999/xlink" content-type="kingdom">Animalia</named-content></kwd><kwd><named-content xmlns:xlink="http://www.w3.org/1999/xlink" content-type="order">Araneae</named-content></kwd><kwd><named-content xmlns:xlink="http://www.w3.org/1999/xlink" content-type="family">Zodariidae</named-content></kwd></kwd-group><mixed-citation publication-type="journal"><person-group><name><surname>Zhang</surname><given-names>Bao-Shi</given-names></name><name><surname>Zhang</surname><given-names>Feng</given-names></name></person-group><article-title>Three new species of the spider genus <italic><tp:taxon-name><tp:taxon-name-part taxon-name-part-type="genus" reg="Asceua">Asceua</tp:taxon-name-part></tp:taxon-name></italic> from Malaysia (<tp:taxon-name><tp:taxon-name-part taxon-name-part-type="order">Araneae</tp:taxon-name-part></tp:taxon-name>, <tp:taxon-name><tp:taxon-name-part taxon-name-part-type="family">Zodariidae</tp:taxon-name-part></tp:taxon-name>)</article-title><source>Zookeys</source><day>10</day><month>10</month><year>2018</year><volume>2018</volume><issue>789</issue><fpage>37</fpage><lpage>49</lpage><pub-id pub-id-type="doi">10.3897/zookeys.789.24261</pub-id></mixed-citation></tp:treatment-meta><tp:nomenclature><tp:taxon-name>
                <tp:taxon-name-part taxon-name-part-type="genus" reg="Asceua">Asceua</tp:taxon-name-part>
                <tp:taxon-name-part taxon-name-part-type="species" reg="trimaculata">trimaculata</tp:taxon-name-part>
                <object-id xmlns:xlink="http://www.w3.org/1999/xlink" content-type="zoobank" xlink:type="simple">http://zoobank.org/3212AFBA-61D7-439B-99C9-83E096C934BD</object-id>
              </tp:taxon-name><tp:taxon-status xmlns:xlink="http://www.w3.org/1999/xlink" xlink:type="simple">sp. n.</tp:taxon-status><xref ref-type="fig" rid="F6">Fig. 6</xref></tp:nomenclature><tp:treatment-sec sec-type="type material" id="SECID0ECYAE"><title>Type material.</title><p><bold>Holotype</bold> ♀, Malaysia, Pahang, Cameron Highlands, Tanah Rata, <named-content xmlns:xlink="http://www.w3.org/1999/xlink" content-type="dwc:verbatimCoordinates" xlink:type="simple"><named-content content-type="geo-json" specific-use="{&#34;type&#34;:&#34;Point&#34;,&#34;coordinates&#34;:[101.368183,4.463183]}" id="NCID0ENYAE" xlink:type="simple">04°27.791'N, 101°22.091'E</named-content></named-content>, elev. 1380 m, 22 October 2015, Z.Z. Gao leg. <bold>Paratype</bold>: 1 ♀, same data as holotype.</p></tp:treatment-sec><tp:treatment-sec sec-type="diagnosis" id="SECID0EUYAE"><title>Diagnosis.</title><p>The females of this new species resemble those of <italic><tp:taxon-name><tp:taxon-name-part taxon-name-part-type="genus" reg="Asceua">A.</tp:taxon-name-part><tp:taxon-name-part taxon-name-part-type="species" reg="lejeunei">lejeunei</tp:taxon-name-part></tp:taxon-name></italic> Jocqué, 1991 (from Congo) in having widely spaced copulatory openings, but can be distinguished by the absence of the paired patches of dorsal opisthosoma which are present in <italic><tp:taxon-name><tp:taxon-name-part taxon-name-part-type="genus" reg="Asceua">A.</tp:taxon-name-part><tp:taxon-name-part taxon-name-part-type="species" reg="lejeunei">lejeunei</tp:taxon-name-part></tp:taxon-name></italic> (Fig. <xref ref-type="fig" rid="F6">6A–F</xref>).</p><fig id="F6" position="float" orientation="portrait"><label>Figure 6.</label><caption><p><italic><tp:taxon-name><tp:taxon-name-part taxon-name-part-type="genus" reg="Asceua">Asceua</tp:taxon-name-part><tp:taxon-name-part taxon-name-part-type="species" reg="trimaculata">trimaculata</tp:taxon-name-part></tp:taxon-name></italic> sp. n., female holotype (<bold>A–F</bold>) <bold>A–B</bold> Habitus (<bold>A</bold> dorsal view <bold>B</bold> ventral view) <bold>C–F</bold> Epigyne (<bold>C, D</bold> ventral view <bold>E, F</bold> dorsal view). Abbreviation: r, ridge.</p></caption><graphic xmlns:xlink="http://www.w3.org/1999/xlink" xlink:href="zookeys-789-037-g006.jpg" position="float" orientation="portrait" xlink:type="simple" id="oo_234124.jpg"/></fig></tp:treatment-sec><tp:treatment-sec sec-type="etymology" id="SECID0E11AE"><title>Etymology.</title><p>The specific name is from the Latin words <italic>tri</italic>- and <italic>maculata</italic>, in reference to the three patches on the dorsal opisthosoma.</p></tp:treatment-sec><tp:treatment-sec sec-type="description" id="SECID0EE2AE"><title>Description.</title><p>Female total length 2.33–2.48. Holotype total length 2.48; carapace 1.21 long, 0.91 wide; opisthosoma 1.24 long, 0.95 wide. Habitus as in Figs <xref ref-type="fig" rid="F6">6A–B</xref>. Carapace, dark brown, median part with a black V-shaped patch and a longitudinal black thin band, radial grooves black. Clypeus 0.24 high, dark brown. Eye sizes and interdistances: <abbrev xmlns:xlink="http://www.w3.org/1999/xlink" xlink:title="anterior median eyes" id="ABBRID0EO2AE" xlink:type="simple">AME</abbrev> 0.07, <abbrev xmlns:xlink="http://www.w3.org/1999/xlink" xlink:title="anterior lateral eyes" id="ABBRID0ES2AE" xlink:type="simple">ALE</abbrev> 0.09, <abbrev xmlns:xlink="http://www.w3.org/1999/xlink" xlink:title="posterior median eyes" id="ABBRID0EW2AE" xlink:type="simple">PME</abbrev> 0.08, <abbrev xmlns:xlink="http://www.w3.org/1999/xlink" xlink:title="posterior lateral eyes" id="ABBRID0E12AE" xlink:type="simple">PLE</abbrev> 0.09; <abbrev xmlns:xlink="http://www.w3.org/1999/xlink" xlink:title="anterior median eyes" id="ABBRID0E52AE" xlink:type="simple">AME</abbrev>–<abbrev xmlns:xlink="http://www.w3.org/1999/xlink" xlink:title="anterior median eyes" id="ABBRID0EC3AE" xlink:type="simple">AME</abbrev> 0.02, <abbrev xmlns:xlink="http://www.w3.org/1999/xlink" xlink:title="anterior median eyes" id="ABBRID0EG3AE" xlink:type="simple">AME</abbrev>–<abbrev xmlns:xlink="http://www.w3.org/1999/xlink" xlink:title="anterior lateral eyes" id="ABBRID0EK3AE" xlink:type="simple">ALE</abbrev> 0.02, <abbrev xmlns:xlink="http://www.w3.org/1999/xlink" xlink:title="anterior lateral eyes" id="ABBRID0EO3AE" xlink:type="simple">ALE</abbrev>–<abbrev xmlns:xlink="http://www.w3.org/1999/xlink" xlink:title="anterior lateral eyes" id="ABBRID0ES3AE" xlink:type="simple">ALE</abbrev> 0.34, <abbrev xmlns:xlink="http://www.w3.org/1999/xlink" xlink:title="posterior median eyes" id="ABBRID0EW3AE" xlink:type="simple">PME</abbrev>–<abbrev xmlns:xlink="http://www.w3.org/1999/xlink" xlink:title="posterior median eyes" id="ABBRID0E13AE" xlink:type="simple">PME</abbrev> 0.05, <abbrev xmlns:xlink="http://www.w3.org/1999/xlink" xlink:title="posterior median eyes" id="ABBRID0E53AE" xlink:type="simple">PME</abbrev>–<abbrev xmlns:xlink="http://www.w3.org/1999/xlink" xlink:title="posterior lateral eyes" id="ABBRID0EC4AE" xlink:type="simple">PLE</abbrev> 0.12, <abbrev xmlns:xlink="http://www.w3.org/1999/xlink" xlink:title="posterior lateral eyes" id="ABBRID0EG4AE" xlink:type="simple">PLE</abbrev>–<abbrev xmlns:xlink="http://www.w3.org/1999/xlink" xlink:title="posterior lateral eyes" id="ABBRID0EK4AE" xlink:type="simple">PLE</abbrev> 0.46, <abbrev xmlns:xlink="http://www.w3.org/1999/xlink" xlink:title="anterior lateral eyes" id="ABBRID0EO4AE" xlink:type="simple">ALE</abbrev>–<abbrev xmlns:xlink="http://www.w3.org/1999/xlink" xlink:title="posterior lateral eyes" id="ABBRID0ES4AE" xlink:type="simple">PLE</abbrev> 0.05. <abbrev xmlns:xlink="http://www.w3.org/1999/xlink" xlink:title="median ocular area" id="ABBRID0EW4AE" xlink:type="simple">MOA</abbrev> 0.26 long, frontal width 0.16, back width 0.21. Chelicerae dark brown, with two promarginal teeth and one retromarginal tooth, and terminal part armed with black hairs. Endites yellow brown, apices bright and furnished with dense black hairs. Labium triangular, 0.25 long, 0.28 wide, dark brown. Sternum 0.59 long, <!--PageBreak--><!--PageBreak-->0.61 wide, dark brown, median part shiny, furnished with sparse black setae. Coxae of legs yellowish, other sections brown. Measurements of legs: leg I 2.82 (0.84 + 0.29 + 0.67 + 0.59 + 0.43), II 2.35 (0.68 + 0.23 + 0.49 + 0.58 + 0.37), III 2.06 (0.65 + 0.16 + 0.34 + 0.52 + 0.39), IV 2.93 (0.89 + 0.16 + 0.50 + 1.03 + 0.35). Leg formula: 4123. Opisthosoma covered with black short hairs, lanceolate dorsal scutum dark brown and with blunt edge. Dorsum of opisthosoma black, with three transverse white bands; anterior part of venter yellow brown, posterior part yellowish and with a pair of lateral black patches, spinnerets brown and ringed with black.</p><p>Epigyne (Fig. <xref ref-type="fig" rid="F6">6C–F</xref>). Plate of epigyne approx. 1.3 times wider than long, copulatory openings situated almost at the middle part of epigyne, posterior epigynum with a pair of ridges; long and winding copulatory ducts visible through integument; spermathecae small, situated posteriorly and well-spaced (approx. 8 times the spermathecal diameter).</p><p>Male unknown.</p></tp:treatment-sec><tp:treatment-sec sec-type="distribution" id="SECID0EE5AE"><title>Distribution.</title><p>Malaysia (Pahang).</p></tp:treatment-sec><tp:treatment-sec sec-type="remarks" id="SECID0EJ5AE"><title>Remarks.</title><p><italic><tp:taxon-name><tp:taxon-name-part taxon-name-part-type="genus" reg="Asceua">Asceua</tp:taxon-name-part><tp:taxon-name-part taxon-name-part-type="species" reg="septemmaculata">septemmaculata</tp:taxon-name-part></tp:taxon-name></italic> (Simon, 1893a) was described based only on a male specimen from Cambodia. The patterning of the dorsal opisthosoma differ, in that the pairs of white patches present in <italic><tp:taxon-name><tp:taxon-name-part taxon-name-part-type="genus" reg="Asceua">A.</tp:taxon-name-part><tp:taxon-name-part taxon-name-part-type="species" reg="septemmaculata">septemmaculata</tp:taxon-name-part></tp:taxon-name></italic> are absent in the new species, and it is unlikely that the latter is conspecific with <italic><tp:taxon-name><tp:taxon-name-part taxon-name-part-type="genus" reg="Asceua">A.</tp:taxon-name-part><tp:taxon-name-part taxon-name-part-type="species" reg="septemmaculata">septemmaculata</tp:taxon-name-part></tp:taxon-name></italic>.</p></tp:treatment-sec><tp:treatment-sec sec-type="comments" id="SECID0EQ6AE"><title>Comments.</title><p>There are five <italic><tp:taxon-name><tp:taxon-name-part taxon-name-part-type="genus" reg="Asceua">Asceua</tp:taxon-name-part></tp:taxon-name></italic> species in the adjacent region that are lacking illustrations: <italic><tp:taxon-name><tp:taxon-name-part taxon-name-part-type="genus" reg="Asceua">A.</tp:taxon-name-part><tp:taxon-name-part taxon-name-part-type="species" reg="bimaculata">bimaculata</tp:taxon-name-part></tp:taxon-name></italic> (Simon, 1904) (from Vietnam), <italic><tp:taxon-name><tp:taxon-name-part taxon-name-part-type="genus" reg="Asceua">A.</tp:taxon-name-part><tp:taxon-name-part taxon-name-part-type="species" reg="heliophila">heliophila</tp:taxon-name-part></tp:taxon-name></italic> (Simon, 1893b) (from Philippines), <italic><tp:taxon-name><tp:taxon-name-part taxon-name-part-type="genus" reg="Asceua">A.</tp:taxon-name-part><tp:taxon-name-part taxon-name-part-type="species" reg="septemmaculata">septemmaculata</tp:taxon-name-part></tp:taxon-name></italic>, <italic><tp:taxon-name><tp:taxon-name-part taxon-name-part-type="genus" reg="Asceua">A.</tp:taxon-name-part><tp:taxon-name-part taxon-name-part-type="species" reg="amabilis">amabilis</tp:taxon-name-part></tp:taxon-name></italic> and <italic><tp:taxon-name><tp:taxon-name-part taxon-name-part-type="genus" reg="Asceua">A.</tp:taxon-name-part><tp:taxon-name-part taxon-name-part-type="species" reg="quinquestrigata">quinquestrigata</tp:taxon-name-part></tp:taxon-name></italic>. The descriptions of the sexual organs were very simple. The three new species described here have to be distinguished by different patterns of the dorsal opisthosoma. <italic><tp:taxon-name><tp:taxon-name-part taxon-name-part-type="genus" reg="Asceua">Asceua</tp:taxon-name-part><tp:taxon-name-part taxon-name-part-type="species" reg="trimaculata">trimaculata</tp:taxon-name-part></tp:taxon-name></italic> sp. n. lacks pairs of white patches that all the five known species above possess. <italic><tp:taxon-name><tp:taxon-name-part taxon-name-part-type="genus" reg="Asceua">Asceua</tp:taxon-name-part><tp:taxon-name-part taxon-name-part-type="species" reg="bifurca">bifurca</tp:taxon-name-part></tp:taxon-name></italic> sp. n. differs from the five species by the rectangular white bands on its dorsal opisthosoma. <italic><tp:taxon-name><tp:taxon-name-part taxon-name-part-type="genus" reg="Asceua">Asceua</tp:taxon-name-part><tp:taxon-name-part taxon-name-part-type="species" reg="curva">curva</tp:taxon-name-part></tp:taxon-name></italic> sp. n. differs from them by possessing the chevron patterning.</p></tp:treatment-sec></tp:taxon-treatment>
